# Supplementary material for: Fluoropolymer/Glycidyl Azide Polymer (GAP) Block Copolyurethane as New Energetic Binders: Synthesis, Mechanical Properties, and Thermal Performance
Source: Polymers (Basel). 2021 Aug 13;13(16):2706. doi: 10.3390/polym13162706 (PMC8399772; doi:10.3390/polym13162706)
Supplement: Supplementary file 1 [file polymers-13-02706-s001.zip]

Archive with 1 entries (1 files):
- polymers-1311347-supplementary.pdf
